# Supplementary material for: AKAP1 Regulates Mitochondrial Dynamics during the Fatty-Acid-Promoted Maturation of Human-Induced Pluripotent Stem Cell-Derived Cardiomyocytes as Indicated by Proteomics Sequencing
Source: Int J Mol Sci. 2023 Apr 30;24(9):8112. doi: 10.3390/ijms24098112 (PMC10178876; doi:10.3390/ijms24098112)
Supplement: Supplementary file 1 [file ijms-24-08112-s001.zip]

Archive with 3 entries (3 files):
- Supplementary materials.pdf
- video S1.mp4
- video S2.mp4
